# Supplementary material for: NMR Metabolite Profiling in the Quality and Authentication Assessment of Greek Honey—Exploitation of STOCSY for Markers Identification
Source: Foods. 2022 Sep 15;11(18):2853. doi: 10.3390/foods11182853 (PMC9498239; doi:10.3390/foods11182853)
Supplement: Supplementary file 1 [file foods-11-02853-s001.zip]

Archive with 1 entries (1 files):
- foods-1889146-supplementary.pdf
